# Supplementary material for: An Assessment of the Phytoremediation Potential of Planted and Spontaneously Colonized Woody Plant Species on Chronosequence Fly Ash Disposal Sites in Serbia—Case Study
Source: Plants (Basel). 2021 Dec 30;11(1):110. doi: 10.3390/plants11010110 (PMC8747270; doi:10.3390/plants11010110)
Supplement: Supplementary file 1 [file plants-11-00110-s001.zip]

Archive with 1 entries (1 files):
- plants-1498044-supplementary.pdf
